# Supplementary material for: MiR-23b Promotes Porcine Preadipocyte Differentiation via SESN3 and ACSL4
Source: Cells. 2022 Jul 29;11(15):2339. doi: 10.3390/cells11152339 (PMC9367261; doi:10.3390/cells11152339)
Supplement: Supplementary file 1 [file cells-11-02339-s001.zip]

Archive with 4 entries (2 files):
- cells-1813134-supplementary/
- cells-1813134-supplementary/Supplementary files/
- cells-1813134-supplementary/Supplementary files/Table S1.pdf
- cells-1813134-supplementary/Supplementary files/Table S2.pdf
